# Supplementary material for: The Effect of FOXC2-AS1 on White Adipocyte Browning and the Possible Regulatory Mechanism
Source: Front Endocrinol (Lausanne). 2020 Oct 29;11:565483. doi: 10.3389/fendo.2020.565483 (PMC7658007; doi:10.3389/fendo.2020.565483)
Supplement: Supplementary file 7 [file Table_3.xls]

## Sheet: Sheet1
Table S3. Pathways corresponded to the differentially expressed mRNAs in FOXC2-AS1 overexpressed white adipocytes.
Pathway ID	Pathway	DEGs with pathway annotation (73)	All genes with pathway annotation (76932)	Enrichment score	P-value	Genelist
ko00480	Glutathione metabolism	3(4.11%)	470(0.61%)	6.7377	0.00107311	ENST00000221130,ENST00000263112,ENST00000560061,
ko04120	Ubiquitin mediated proteolysis	5(6.85%)	1779(2.31%)	2.96537	0.00691644	ENST00000265094,ENST00000308769,ENST00000509311,ENST00000510092,ENST00000554836,
ko03008	Ribosome biogenesis in eukaryotes	3(4.11%)	943(1.23%)	3.34146	0.0125271	ENST00000264874,ENST00000445221,ENST00000513710,
ko04140	Autophagy - animal	6(8.22%)	2772(3.60%)	2.28333	0.0161043	ENST00000262139,ENST00000354449,ENST00000406787,ENST00000449165,ENST00000500945,ENST00000589316,
ko04933	AGE-RAGE signaling pathway in diabetic complications	3(4.11%)	1158(1.51%)	2.72185	0.0245301	ENST00000372216,ENST00000542281,ENST00000588868,
