# Supplementary material for: The Effect of FOXC2-AS1 on White Adipocyte Browning and the Possible Regulatory Mechanism
Source: Front Endocrinol (Lausanne). 2020 Oct 29;11:565483. doi: 10.3389/fendo.2020.565483 (PMC7658007; doi:10.3389/fendo.2020.565483)
Supplement: Supplementary file 8 [file Table_4.xlsx]

## Sheet: Table S1
Table S4. A list of differentially expressed genes in white adipocytes after FOXC2-AS1 overexpression.（q<0.05）
Transcript Id	GeneId	GeneSymbol	NC	FOXC2-AS1	log2FoldChange	P-value	q-value	Significance
ENST00000398581	ENSG00000213860	RPL21P75	24.1777	129.294	2.4189	5e-05	0.00555356	Ups
ENST00000217800	ENSG00000101751	POLI	0.749037	3.80182	2.34358	5e-05	0.00555356	Ups
ENST00000472481	ENSG00000142541	RPL13A	4.97587	24.2114	2.28266	5e-05	0.00555356	Ups
ENST00000478396	ENSG00000136536	MARCHF7	1.22363	5.88204	2.26515	0.0002	0.0178167	Ups
ENST00000514731	ENSG00000169045	HNRNPH1	0.739762	3.50189	2.243	5e-05	0.00555356	Ups
ENST00000446165	ENSG00000173875	ZNF791	0.589839	2.2463	1.92916	0.00065	0.0429896	Ups
ENST00000434055	ENSG00000204843	DCTN1	0.317426	1.18375	1.89887	0.0002	0.0178167	Ups
ENST00000393058	ENSG00000114098	ARMC8	1.44972	5.3332	1.87923	5e-05	0.00555356	Ups
ENST00000456580	ENSG00000149260	CAPN5	0.707978	2.60313	1.87847	5e-05	0.00555356	Ups
ENST00000510092	ENSG00000053900	ANAPC4	0.858053	3.04743	1.82845	5e-05	0.00555356	Ups
ENST00000592529	ENSG00000167384	ZNF180	0.415179	1.38403	1.73707	0.0001	0.0100117	Ups
ENST00000424234	ENSG00000130402	ACTN4	3.44909	10.739	1.63858	5e-05	0.00555356	Ups
ENST00000513710	ENSG00000134987	WDR36	1.00779	3.01563	1.58127	0.00035	0.0267095	Ups
ENST00000483953	ENSG00000164896	FASTK	1.08372	3.20975	1.56647	0.0003	0.0238965	Ups
ENST00000453664	ENSG00000172046	USP19	0.525322	1.54823	1.55935	0.00015	0.0141418	Ups
ENST00000606783	ENSG00000272060	RNA18S5	1.85022	5.31036	1.52111	5e-05	0.00555356	Ups
ENST00000402228	ENSG00000154743	TSEN2	1.08859	2.9745	1.45018	5e-05	0.00555356	Ups
ENST00000395127	ENSG00000055332	EIF2AK2	0.608747	1.59489	1.38954	0.0003	0.0238965	Ups
ENST00000596014	ENSG00000039650	PNKP	1.80841	4.48846	1.3115	5e-05	0.00555356	Ups
ENST00000409673	ENSG00000144306	SCRN3	1.15821	2.85007	1.2991	5e-05	0.00555356	Ups
ENST00000397995	ENSG00000258818	RNASE4	4.80957	11.7009	1.28264	5e-05	0.00555356	Ups
ENST00000464606	ENSG00000105939	ZC3HAV1	0.342499	0.828653	1.27467	0.00015	0.0141418	Ups
ENST00000292035	ENSG00000160563	MED27	2.12828	5.01676	1.23707	5e-05	0.00555356	Ups
ENST00000373024	ENSG00000204084	INPP5B	0.656746	1.53844	1.22806	5e-05	0.00555356	Ups
ENST00000334398	ENSG00000185973	TMLHE	2.15357	4.92942	1.19469	5e-05	0.00555356	Ups
ENST00000370015	ENSG00000102030	NAA10	4.86331	10.8167	1.15325	0.00035	0.0267095	Ups
ENST00000547897	ENSG00000063177	RPL18	41.8809	91.8909	1.13363	0.00025	0.0209861	Ups
ENST00000301329	ENSG00000167699	GLOD4	6.93264	14.7746	1.09165	5e-05	0.00555356	Ups
ENST00000371377	ENSG00000081870	HSPB11	4.40846	9.36956	1.08771	0.0008	0.049674	Ups
ENST00000547708	ENSG00000135486	HNRNPA1	37.1486	78.7002	1.08306	5e-05	0.00555356	Ups
ENST00000527947	ENSG00000101146	RAE1	2.11008	4.42482	1.06832	0.0008	0.049674	Ups
ENST00000589316	ENSG00000070540	WIPI1	5.47485	11.3197	1.04795	5e-05	0.00555356	Ups
ENST00000383472	ENSG00000088756	ARHGAP28	1.55633	3.18461	1.03297	0.0008	0.049674	Ups
ENST00000484074	ENSG00000102531	FNDC3A	0.676911	1.37289	1.02018	0.00055	0.0377485	Ups
ENST00000493782	ENSG00000163714	U2SURP	8.84085	17.9226	1.01953	0.0004	0.0295939	Ups
ENST00000406787	ENSG00000169519	METTL15	1.09536	2.21515	1.016	5e-05	0.00555356	Ups
ENST00000272322	ENSG00000143952	VPS54	1.32107	2.60797	0.981218	0.0006	0.0404176	Ups
ENST00000389735	ENSG00000183624	HMCES	2.88883	5.62294	0.960841	5e-05	0.00555356	Ups
ENST00000412685	ENSG00000231074	HCG18	1.97209	3.80804	0.949322	5e-05	0.00555356	Ups
ENST00000261858	ENSG00000138604	GLCE	2.68677	5.1194	0.930099	5e-05	0.00555356	Ups
ENST00000546120	ENSG00000150991	UBC	13.4945	25.5938	0.923424	5e-05	0.00555356	Ups
ENST00000232974	ENSG00000114853	ZBTB47	1.81062	3.33822	0.882595	0.00045	0.0325214	Ups
ENST00000366542	ENSG00000143702	CEP170	2.48382	4.55926	0.876239	0.00035	0.0267095	Ups
ENST00000336714	ENSG00000101310	SEC23B	3.46033	6.13345	0.825789	5e-05	0.00555356	Ups
ENST00000488001	ENSG00000105993	DNAJB6	15.7523	27.8488	0.822055	5e-05	0.00555356	Ups
ENST00000296930	ENSG00000181163	NPM1	13.0204	22.9918	0.82035	5e-05	0.00555356	Ups
ENST00000500945	ENSG00000145782	ATG12	4.42904	7.78032	0.812836	0.0001	0.0100117	Ups
ENST00000327230	ENSG00000182504	CEP97	0.40392	0.705273	0.804113	0.0003	0.0238965	Ups
ENST00000544778	ENSG00000171634	BPTF	1.06379	1.83753	0.788554	0.00075	0.0473096	Ups
ENST00000374362	ENSG00000172661	FAM21C	2.07555	3.57562	0.784699	0.00075	0.0473096	Ups
ENST00000397203	ENSG00000082805	ERC1	2.35495	4.047	0.781155	5e-05	0.00555356	Ups
ENST00000428459	ENSG00000186010	NDUFA13	25.1123	42.1942	0.74865	5e-05	0.00555356	Ups
ENST00000549258	ENSG00000134294	SLC38A2	7.97165	13.1859	0.726043	0.0002	0.0178167	Ups
ENST00000302913	ENSG00000087085	ACHE	2.95856	4.86111	0.71639	5e-05	0.00555356	Ups
ENST00000591198	ENSG00000184640	SEPTIN9	11.4448	18.5803	0.699089	0.0003	0.0238965	Ups
ENST00000265735	ENSG00000127990	SGCE	4.68294	7.57038	0.692951	5e-05	0.00555356	Ups
ENST00000392882	ENSG00000140105	WARS	2.34176	3.77196	0.687717	0.00045	0.0325214	Ups
ENST00000535741	ENSG00000198589	LRBA	2.77899	4.45143	0.679707	0.00065	0.0429896	Ups
ENST00000604507	ENSG00000151632	AKR1C2	61.2245	97.9397	0.677785	5e-05	0.00555356	Ups
ENST00000409697	ENSG00000175455	CCDC14	1.73118	2.72806	0.656116	0.00075	0.0473096	Ups
ENST00000229251	ENSG00000111652	COPS7A	9.69038	15.1564	0.645305	0.0002	0.0178167	Ups
ENST00000378549	ENSG00000136156	ITM2B	54.7141	84.203	0.62196	0.0008	0.049674	Ups
ENST00000242315	ENSG00000122733	KIAA1045	0.499746	0.764468	0.613261	0.00075	0.0473096	Ups
ENST00000559386	ENSG00000140374	ETFA	19.7212	30.1335	0.611619	5e-05	0.00555356	Ups
ENST00000534546	ENSG00000149547	EI24	17.2406	26.2295	0.605376	0.0001	0.0100117	Ups
ENST00000534440	ENSG00000149273	RPS3	61.0249	91.961	0.591625	5e-05	0.00555356	Ups
ENST00000554836	ENSG00000258488	RP11-467L19.8	0.681458	0	#NAME?	5e-05	0.00555356	Down
ENST00000484558	ENSG00000250479	CHCHD10	27.2576	18.1442	-0.587152	0.00015	0.0141418	Down
ENST00000334940	ENSG00000107551	RASSF4	4.10892	2.7347	-0.58738	0.0001	0.0100117	Down
ENST00000407597	ENSG00000101849	TBL1X	3.33353	2.20922	-0.593513	5e-05	0.00555356	Down
ENST00000485551	ENSG00000142687	KIAA0319L	1.85153	1.22434	-0.596718	0.00055	0.0377485	Down
ENST00000359242	ENSG00000122417	ODF2L	1.63843	1.08342	-0.596722	5e-05	0.00555356	Down
ENST00000354202	ENSG00000172269	DPAGT1	8.61608	5.67708	-0.601882	0.00055	0.0377485	Down
ENST00000357008	ENSG00000111642	CHD4	12.1034	7.93495	-0.609117	0.0001	0.0100117	Down
ENST00000400839	ENSG00000215750	AC145212.1	3.77411	2.44712	-0.62505	5e-05	0.00555356	Down
ENST00000521022	ENSG00000104299	INTS9	3.74197	2.42137	-0.627972	0.00025	0.0209861	Down
ENST00000354449	ENSG00000197548	ATG7	2.9677	1.90914	-0.636419	5e-05	0.00555356	Down
ENST00000548411	ENSG00000151746	BICD1	0.706953	0.453805	-0.639541	0.00025	0.0209861	Down
ENST00000555462	ENSG00000100796	SMEK1	4.216	2.69884	-0.643538	0.0005	0.0353736	Down
ENST00000490998	ENSG00000124357	NAGK	2.28517	1.46268	-0.643686	0.0007	0.0454698	Down
ENST00000417901	ENSG00000172046	USP19	6.47953	4.12763	-0.650575	5e-05	0.00555356	Down
ENST00000263112	ENSG00000099998	GGT5	4.11123	2.61667	-0.651836	0.0003	0.0238965	Down
ENST00000369187	ENSG00000243452	NBPF15	2.46739	1.5565	-0.664676	0.0001	0.0100117	Down
ENST00000520738	ENSG00000158941	CCAR2	6.95305	4.37061	-0.66981	5e-05	0.00555356	Down
ENST00000551359	ENSG00000135473	PAN2	2.0133	1.24122	-0.697807	0.00035	0.0267095	Down
ENST00000480395	ENSG00000132274	TRIM22	2.14959	1.32305	-0.700196	0.0007	0.0454698	Down
ENST00000265052	ENSG00000074416	MGLL	2.83829	1.7459	-0.70105	0.0001	0.0100117	Down
ENST00000506507	ENSG00000163913	IFT122	3.47536	2.13377	-0.703757	0.00025	0.0209861	Down
ENST00000455445	ENSG00000076242	MLH1	6.35844	3.8687	-0.716824	0.0002	0.0178167	Down
ENST00000372583	ENSG00000127124	HIVEP3	1.3656	0.829503	-0.719221	0.0002	0.0178167	Down
ENST00000391959	ENSG00000077157	PPP1R12B	2.60051	1.57519	-0.723269	0.00035	0.0267095	Down
ENST00000361171	ENSG00000196814	MVB12B	0.954199	0.572014	-0.73824	0.0007	0.0454698	Down
ENST00000606654	ENSG00000272216	LL22NC03-2H8.5	5.36258	3.2061	-0.742111	5e-05	0.00555356	Down
ENST00000407092	ENSG00000143995	MEIS1	1.77482	1.053	-0.753172	0.00065	0.0429896	Down
ENST00000583693	ENSG00000169696	ASPSCR1	1.31297	0.773717	-0.762953	0.0001	0.0100117	Down
ENST00000552014	ENSG00000089060	SLC8B1	3.41945	2.00745	-0.768397	5e-05	0.00555356	Down
ENST00000510678	ENSG00000169045	HNRNPH1	5.13155	3.00595	-0.771573	0.00015	0.0141418	Down
ENST00000265870	ENSG00000122912	SLC25A16	4.09444	2.37812	-0.783842	5e-05	0.00555356	Down
ENST00000221130	ENSG00000104687	GSR	8.13902	4.7174	-0.786864	5e-05	0.00555356	Down
ENST00000560061	ENSG00000182054	IDH2	8.88417	5.09121	-0.803227	0.00055	0.0377485	Down
ENST00000240364	ENSG00000121104	FAM117A	2.68447	1.5312	-0.809971	5e-05	0.00555356	Down
ENST00000377139	ENSG00000126456	IRF3	4.24431	2.40792	-0.817741	0.00025	0.0209861	Down
ENST00000449165	ENSG00000157617	C2CD2	15.3464	8.67832	-0.822412	5e-05	0.00555356	Down
ENST00000538278	ENSG00000137094	DNAJB5	2.29305	1.27748	-0.84397	5e-05	0.00555356	Down
ENST00000454468	ENSG00000136699	SMPD4	5.93576	3.27896	-0.856192	5e-05	0.00555356	Down
ENST00000509311	ENSG00000206127	GOLGA8O	1.34378	0.739804	-0.861082	0.00045	0.0325214	Down
ENST00000445861	ENSG00000256040	PAPPA-AS1	2.67616	1.4724	-0.862	5e-05	0.00555356	Down
ENST00000478631	ENSG00000116171	SCP2	0.748712	0.403678	-0.891207	0.00025	0.0209861	Down
ENST00000308769	ENSG00000143207	RFWD2	2.88832	1.52612	-0.92036	0.00035	0.0267095	Down
ENST00000561643	ENSG00000140398	NEIL1	1.9792	1.03017	-0.942032	5e-05	0.00555356	Down
ENST00000241069	ENSG00000087085	ACHE	10.8335	5.59042	-0.954468	5e-05	0.00555356	Down
ENST00000561961	ENSG00000261094	RP11-355O1.11	1.32246	0.671432	-0.977913	0.00075	0.0473096	Down
ENST00000504156	ENSG00000170445	HARS	1.57659	0.797854	-0.982611	0.0004	0.0295939	Down
ENST00000474361	ENSG00000197976	AKAP17A	4.23392	2.12788	-0.99258	0.0001	0.0100117	Down
ENST00000255616	ENSG00000133250	ZNF414	3.91626	1.94674	-1.00842	0.0003	0.0238965	Down
ENST00000445221	ENSG00000204177	BMS1P1	0.600788	0.298288	-1.01015	0.00035	0.0267095	Down
ENST00000262139	ENSG00000070540	WIPI1	7.70629	3.77884	-1.02809	0.00075	0.0473096	Down
ENST00000397441	ENSG00000100462	PRMT5	2.72042	1.32759	-1.03502	0.00045	0.0325214	Down
ENST00000360961	ENSG00000060762	MPC1	16.545	8.00661	-1.04713	5e-05	0.00555356	Down
ENST00000289921	ENSG00000158863	FAM160B2	3.23881	1.54499	-1.06787	0.0001	0.0100117	Down
ENST00000372216	ENSG00000197565	COL4A6	2.43637	1.13048	-1.1078	0.00025	0.0209861	Down
ENST00000474295	ENSG00000117640	MTFR1L	3.73485	1.68169	-1.15114	0.0001	0.0100117	Down
ENST00000489841	ENSG00000166508	MCM7	2.64284	1.15522	-1.19392	0.0005	0.0353736	Down
ENST00000518068	ENSG00000198363	ASPH	20.5846	8.85919	-1.21632	0.00045	0.0325214	Down
ENST00000356025	ENSG00000198053	SIRPA	1.29891	0.55715	-1.22116	0.0004	0.0295939	Down
ENST00000601537	ENSG00000095059	DHPS	4.0038	1.67977	-1.25311	5e-05	0.00555356	Down
ENST00000452796	ENSG00000172992	DCAKD	4.10193	1.67225	-1.29451	0.0004	0.0295939	Down
ENST00000353234	ENSG00000165138	ANKS6	2.14148	0.870233	-1.29913	0.00065	0.0429896	Down
ENST00000350199	ENSG00000137075	RNF38	3.01922	1.22344	-1.30323	0.0001	0.0100117	Down
ENST00000482925	ENSG00000168758	SEMA4C	0.852882	0.342639	-1.31566	0.0006	0.0404176	Down
ENST00000581220	ENSG00000101782	RIOK3	2.93965	1.0984	-1.42023	5e-05	0.00555356	Down
ENST00000588868	ENSG00000126561	STAT5A	11.9504	4.23818	-1.49554	5e-05	0.00555356	Down
ENST00000564466	ENSG00000153786	ZDHHC7	3.63712	1.22998	-1.56416	0.00025	0.0209861	Down
ENST00000264874	ENSG00000124784	RIOK1	1.42549	0.477293	-1.57851	0.0008	0.049674	Down
ENST00000494741	ENSG00000239779	WBP1	4.21714	1.37604	-1.61574	0.00035	0.0267095	Down
ENST00000345136	ENSG00000178209	PLEC	1.48189	0.455643	-1.70146	0.0005	0.0353736	Down
ENST00000380123	ENSG00000050426	LETMD1	2.61897	0.754017	-1.79633	5e-05	0.00555356	Down
ENST00000555405	ENSG00000119638	NEK9	2.9387	0.817522	-1.84585	5e-05	0.00555356	Down
ENST00000535016	ENSG00000060339	CCAR1	5.7803	1.55472	-1.89449	5e-05	0.00555356	Down
ENST00000394449	ENSG00000054611	TBC1D22A	2.88006	0.768267	-1.90642	0.0001	0.0100117	Down
ENST00000216877	ENSG00000132670	PTPRA	4.16386	1.04238	-1.99804	5e-05	0.00555356	Down
ENST00000265094	ENSG00000072803	FBXW11	2.24811	0.518785	-2.1155	5e-05	0.00555356	Down
ENST00000546531	ENSG00000181929	PRKAG1	4.50756	0.887824	-2.344	0.0007	0.0454698	Down
ENST00000542281	ENSG00000144891	AGTR1	1.66442	0.302858	-2.45831	0.0002	0.0178167	Down
ENST00000393394	ENSG00000237550	UBE2Q2P6	150.062	26.0337	-2.5271	5e-05	0.00555356	Down
ENST00000576419	ENSG00000167699	GLOD4	8.12202	1.20259	-2.7557	0.0004	0.0295939	Down
ENST00000377412	ENSG00000204775	KM-PA-2	1.09407	0.138201	-3.51168	5e-05	0.00555356	Down
